# Supplementary material for: Integrated machine learning for cause-of-death classification and postmortem interval prediction: Liver and kidney metabolomics from seawater-immersed rat cadavers
Source: PLoS One. 2026 Jul 23;21(7):e0353958. doi: 10.1371/journal.pone.0353958 (PMC13395348; doi:10.1371/journal.pone.0353958)
Supplement: S3 Table — Differential metabolites were defined as those meeting both FDR < 0.05 and |log₂FC| > 1. The table lists KEGG pathway entries containing at least one mapped differential metabolite, together with the mapped metabolite names, KEGG compound IDs, annotation levels, and the direction of each mapped metabolite in the D0h versus PS0h comparison. The reported direction refers to individual mapped metabolites and does not indicate pathway-level upregulation or downregulation. Annotation level indicates the relative confidence of metabolite identification as reported by the metabolite annotation workflow. (XLSX) [file pone.0353958.s011.xlsx]

## Sheet: S3 Table
S3 Table. KEGG pathway mapping summary of differential metabolites identified in the D0h versus PS0h comparison. Differential metabolites were defined as those meeting both FDR < 0.05 and |log₂FC| > 1. The table lists KEGG pathway entries containing at least one mapped differential metabolite, together with the mapped metabolite names, KEGG compound IDs, annotation levels, and the direction of ea…
Organ	KEGG pathway ID	KEGG pathway name	No. of mapped differential metabolites	Mapped differential metabolites	KEGG compound IDs	Mapped metabolites with higher abundance in D0h than in PS0h	Mapped metabolites with lower abundance in D0h than in PS0h	Annotation levels of mapped metabolites	Note
Liver	rno01100	Metabolic pathways	7	Cholesteryl sulfate; Urocanic acid; 3-Hydroxybutyric acid; Glucosamine 1-phosphate; D-Ribose; 2-Deoxyribose 5-phosphate; D-Urobilin	C18043; C00785; C01089; C06156; C00121; C00673; C05795	Cholesteryl sulfate; Urocanic acid; 3-Hydroxybutyric acid; D-Urobilin	Glucosamine 1-phosphate; D-Ribose; 2-Deoxyribose 5-phosphate	Cholesteryl sulfate (level1); Urocanic acid (level1); 3-Hydroxybutyric acid (level1); Glucosamine 1-phosphate (level1); D-Ribose (level2); 2-Deoxyribose 5-phosphate (level2); D-Urobilin (level3.1)	Broad KEGG category; retained for transparency but not interpreted as a specific pathway.
Liver	rno00030	Pentose phosphate pathway	2	D-Ribose; 2-Deoxyribose 5-phosphate	C00121; C00673		D-Ribose; 2-Deoxyribose 5-phosphate	D-Ribose (level2); 2-Deoxyribose 5-phosphate (level2)
Liver	rno02010	ABC transporters	1	D-Ribose	C00121		D-Ribose	D-Ribose (level2)
Liver	rno00520	Amino sugar and nucleotide sugar metabolism	1	Glucosamine 1-phosphate	C06156		Glucosamine 1-phosphate	Glucosamine 1-phosphate (level1)
Liver	rno01250	Biosynthesis of nucleotide sugars	1	Glucosamine 1-phosphate	C06156		Glucosamine 1-phosphate	Glucosamine 1-phosphate (level1)
Liver	rno00650	Butanoate metabolism	1	3-Hydroxybutyric acid	C01089	3-Hydroxybutyric acid		3-Hydroxybutyric acid (level1)
Liver	rno05231	Choline metabolism in cancer	1	LysoPC(24:1(15Z))	C04230	LysoPC(24:1(15Z))		LysoPC(24:1(15Z)) (level2)
Liver	rno05415	Diabetic cardiomyopathy	1	Glucosamine 1-phosphate	C06156		Glucosamine 1-phosphate	Glucosamine 1-phosphate (level1)
Liver	rno04148	Efferocytosis	1	LysoPC(24:1(15Z))	C04230	LysoPC(24:1(15Z))		LysoPC(24:1(15Z)) (level2)
Liver	rno00564	Glycerophospholipid metabolism	1	LysoPC(24:1(15Z))	C04230	LysoPC(24:1(15Z))		LysoPC(24:1(15Z)) (level2)
Liver	rno00340	Histidine metabolism	1	Urocanic acid	C00785	Urocanic acid		Urocanic acid (level1)
Liver	rno04931	Insulin resistance	1	Glucosamine 1-phosphate	C06156		Glucosamine 1-phosphate	Glucosamine 1-phosphate (level1)
Liver	rno00860	Porphyrin metabolism	1	D-Urobilin	C05795	D-Urobilin		D-Urobilin (level3.1)
Liver	rno00640	Propanoate metabolism	1	2-Hydroxybutyric acid	C05984	2-Hydroxybutyric acid		2-Hydroxybutyric acid (level1)
Liver	rno00140	Steroid hormone biosynthesis	1	Cholesteryl sulfate	C18043	Cholesteryl sulfate		Cholesteryl sulfate (level1)
Liver	rno04024	cAMP signaling pathway	1	3-Hydroxybutyric acid	C01089	3-Hydroxybutyric acid		3-Hydroxybutyric acid (level1)
Kidney	rno01100	Metabolic pathways	5	Ectoine; Adenosine; 1-Methylnicotinamide; Dopamine; Daidzein	C06231; C00212; C02918; C03758; C10208	Ectoine; Adenosine; Dopamine; Daidzein	1-Methylnicotinamide	Ectoine (level1); Adenosine (level1); 1-Methylnicotinamide (level1); Dopamine (level1); Daidzein (level2)	Broad KEGG category; retained for transparency but not interpreted as a specific pathway.
Kidney	rno05034	Alcoholism	2	Adenosine; Dopamine	C00212; C03758	Adenosine; Dopamine		Adenosine (level1); Dopamine (level1)
Kidney	rno04976	Bile secretion	2	1-Methylnicotinamide; Dopamine	C02918; C03758	Dopamine	1-Methylnicotinamide	1-Methylnicotinamide (level1); Dopamine (level1)
Kidney	rno05032	Morphine addiction	2	Adenosine; Dopamine	C00212; C03758	Adenosine; Dopamine		Adenosine (level1); Dopamine (level1)
Kidney	rno04080	Neuroactive ligand-receptor interaction	2	Adenosine; Dopamine	C00212; C03758	Adenosine; Dopamine		Adenosine (level1); Dopamine (level1)
Kidney	rno05012	Parkinson disease	2	Adenosine; Dopamine	C00212; C03758	Adenosine; Dopamine		Adenosine (level1); Dopamine (level1)
Kidney	rno04024	cAMP signaling pathway	2	Adenosine; Dopamine	C00212; C03758	Adenosine; Dopamine		Adenosine (level1); Dopamine (level1)
Kidney	rno02010	ABC transporters	1	Adenosine	C00212	Adenosine		Adenosine (level1)
Kidney	rno05031	Amphetamine addiction	1	Dopamine	C03758	Dopamine		Dopamine (level1)
Kidney	rno05030	Cocaine addiction	1	Dopamine	C03758	Dopamine		Dopamine (level1)
Kidney	rno04728	Dopaminergic synapse	1	Dopamine	C03758	Dopamine		Dopamine (level1)
Kidney	rno04540	Gap junction	1	Dopamine	C03758	Dopamine		Dopamine (level1)
Kidney	rno00260	Glycine, serine and threonine metabolism	1	Ectoine	C06231	Ectoine		Ectoine (level1)
Kidney	rno00760	Nicotinate and nicotinamide metabolism	1	1-Methylnicotinamide	C02918		1-Methylnicotinamide	1-Methylnicotinamide (level1)
Kidney	rno01232	Nucleotide metabolism	1	Adenosine	C00212	Adenosine		Adenosine (level1)
Kidney	rno04917	Prolactin signaling pathway	1	Dopamine	C03758	Dopamine		Dopamine (level1)
Kidney	rno00230	Purine metabolism	1	Adenosine	C00212	Adenosine		Adenosine (level1)
Kidney	rno04923	Regulation of lipolysis in adipocytes	1	Adenosine	C00212	Adenosine		Adenosine (level1)
Kidney	rno04924	Renin secretion	1	Adenosine	C00212	Adenosine		Adenosine (level1)
Kidney	rno04071	Sphingolipid signaling pathway	1	Adenosine	C00212	Adenosine		Adenosine (level1)
Kidney	rno04721	Synaptic vesicle cycle	1	Dopamine	C03758	Dopamine		Dopamine (level1)
Kidney	rno00350	Tyrosine metabolism	1	Dopamine	C03758	Dopamine		Dopamine (level1)
Kidney	rno04270	Vascular smooth muscle contraction	1	Adenosine	C00212	Adenosine		Adenosine (level1)
Kidney	rno04022	cGMP-PKG signaling pathway	1	Adenosine	C00212	Adenosine		Adenosine (level1)
